# Supplementary material for: Clinical Phenotypes of Progressive Supranuclear Palsy—The Differences in Interleukin Patterns
Source: Int J Mol Sci. 2023 Oct 13;24(20):15135. doi: 10.3390/ijms242015135 (PMC10606588; doi:10.3390/ijms242015135)
Supplement: Supplementary file 1 [file ijms-24-15135-s001.zip]

Archive with 1 entries (1 files):
- ijms-2647865-supplementary.pdf
